# Supplementary material for: Phylogenomic analysis of the genus Delftia reveals distinct major lineages with ecological specializations
Source: Microb Genom. 2022 Sep 15;8(9):mgen000864. doi: 10.1099/mgen.0.000864 (PMC9676026; doi:10.1099/mgen.0.000864)
Supplement: Supplementary material 2 [file mgen-8-864-s002.xlsx]

## Sheet: Supplementary Table S1
Supplementary Table S1. Genomes included in the study, along with relevant metadata.
Genome ID	Genome_Name	Clade	# unique PATRIC proteins	Isolation habitat	Publication link	Organism Name	NCBI Taxon ID	Genome Status	Strain	Serovar	Culture Collection	Completion Date	Publication	BioProject Accession	BioSample Accession	Assembly Accession	SRA Accession	GenBank Accessions	RefSeq Accessions	Sequencing Centers	Sequencing Status	Sequencing Platform	Sequencing Depth	Assembly Method	Plasmids	Contigs	Genome Length	GC Content	PATRIC CDS	RefSeq CDS	Isolation Source	Isolation Comments	Collection Date	Isolation Country	Geographic Location	Depth	Host Name	Other Clinical	Comments	Additional Metadata	Coarse Consistency	Fine Consistency	Checkm Completeness	Checkm Contamination	Genome Quality	Date Inserted	Date Modified
80866.22	Delftia_acidovorans_strain_RAY209	DA1	111	canola rhizosphere	https://www.ncbi.nlm.nih.gov/pmc/articles/PMC5668544/		80866	WGS	RAY209			2017-10-04T00:00:00Z		PRJNA395578	SAMN07410697	GCA_002443055.1		CP022656		University of Regina		PacBio	129.0x	HGAP v. OCTOBER-2016		1	6528979	66.64	6078	5721	canola rhizosphere		2003	Canada	Canada				The genome of Delftia acidovorans strain RAY 209 was sequenced and assembled. Strain RAY209 is a PGPR that is used as microbial inoculant for canola and soybean.	sample_type:cell culture	99.4	97.5	100		Good	2017-11-25T14:32:48.713Z	2017-11-25T14:32:48.713Z
80866.4	Delftia_acidovorans_strain_2167	DA1	22	soil	https://www.ncbi.nlm.nih.gov/pmc/articles/PMC4172275/		80866	Complete	2167			2014-08-18T00:00:00Z		PRJNA244541	SAMN02867546	GCF_000741825.1	SRR2889776,SRR2889777,SRR2889778	JOUB01000000		Los Alamos National Laboratory		454; Illumina	469.0x	Newbler v. 2.6; Velvet v. 1.1.05;		1	6777958	66.6	6304	6043									Genome sequencing of Comamonas acidovorans 2167	biomaterial_provider:USAMRIID	99.5	98.2	100		Good	2016-01-17T15:38:41.603Z	2016-01-17T15:38:41.603Z
80866.51	Delftia_acidovorans_strain_B804	DA1	5	soil			80866	Complete	B804			2020-07-19T00:00:00Z		PRJNA645677	SAMN15512205	GCA_013423845.1		CP058970		Nanjing Tech university		Illumina HiSeq; PacBio RSII	137.0x	Celera Assembler v. v. 8.2		1	6661314	66.7326	6479		soil		2017-09-01	China	China: Xinjiang Uyghur Autonomous Region				This genome can be used as a reference sequence for comparative genomic studies, elucidating the pathogenesis and drug resistance mechanism of D. acidovorans, which will contribute to prevent related bacterial diseases.	sample_type:soil	96.7	92.4			Good	2020-07-28T14:54:40.575Z	2020-07-28T14:54:40.575Z
80866.53	Delftia_acidovorans_strain_FDAARGOS_939_strain_Not_applicable	DA1	1	Forest soil	https://pubmed.ncbi.nlm.nih.gov/16802176/		80866	Complete	Not applicable		DSM:17854	2020-12-14T00:00:00Z		PRJNA231221	SAMN13450469	GCA_016026535.1		CP065627		US Food and Drug Administration		Pacbio; Illumina	368x	Canu v. 1.7		1	6351170	66.9203	5860	5645								host_description:Not applicable	In May 2014, the FDA and collaborators established a publicly available dAtabase for Reference Grade micrObial Sequences called FDA-ARGOS. With funding support from FDA’s Office of Counterterrorism and Emerging Threats (OCET) and DoD, the FDA-ARGOS team are initially collecting and sequencing 2000 microbes that include biothreat microorganisms, common clinical pathogens and closely related specie…	collected_by:DSMZ	99.6	98.5			Good	2021-01-01T19:32:54.229Z	2021-01-01T19:32:54.229Z
80866.56	Delftia_acidovorans_strain_FDAARGOS_997_strain_Not_applicable	DA1	0	soil	https://www.dsmz.de/collection/catalogue/details/culture/DSM-39		80866	Complete	2167		DSM:39	2020-12-20T00:00:00Z		PRJNA231221	SAMN16357166	GCA_016127415.1		CP066006		US Food and Drug Administration		Pacbio; Illumina	463.46x	SMRT v. 7.1.0, HGAP v. 4		1	6796677	66.5542	6321	6084				Germany	Germany: Braunschweig			host_description:Not applicable	In May 2014, the FDA and collaborators established a publicly available dAtabase for Reference Grade micrObial Sequences called FDA-ARGOS. With funding support from FDA’s Office of Counterterrorism and Emerging Threats (OCET) and DoD, the FDA-ARGOS team are initially collecting and sequencing 2000 microbes that include biothreat microorganisms, common clinical pathogens and closely related specie…	collected_by:DSMZ	99.4	98.5			Good	2021-01-01T20:47:12.862Z	2021-01-01T20:47:12.862Z
80866.9	Delftia_acidovorans_strain_ANG1	DA1	8	soil	https://pubmed.ncbi.nlm.nih.gov/27843720/		80866	Complete	ANG1			2017-01-23T00:00:00Z		PRJNA297196	SAMN04116731	GCA_001969245.1		CP019171		Banfield Lab, University of California, Berkeley		Illumina HiSeq	29	IDBA_UD v. 1.1.1		1	6556728	66.57	6066		Angelo meadow plot 1, 20cm depth, 2 days after second rain event (91mm)	derived carbon is added to soil; most is rapidly respired to CO2 but some is exported to sustain life in lower horizons and the deeper biosphere	2013-08-20	USA	USA: Angelo, CA				Methylotrophy and archaeal heterotrophy dominate carbon turnover below the grass root zoneAnnually, half of all plant-derived carbon is added to soil; most is rapidly respired to CO2 but some is exported to sustain life in lower horizons and the deeper biosphere. Little is known about the microbial communities that respond to these carbon pulses and the biochemical pathways involved. We found tha…		99.7	99.5	100		Good	2017-03-20T06:03:58.893Z	2017-03-20T06:03:58.893Z
398578.5	Delftia_acidovorans_SPH-1	DA1	59	sewer sludge	https://www.ncbi.nlm.nih.gov/nuccore/CP000884.1	Delftia acidovorans SPH-1	398578	Complete	SPH-1			2007-11-16T00:00:00Z	15240283	PRJNA17413	SAMN00623041	GCA_000018665.1	SRR253103	CP000884	NC_010002	US DOE Joint Genome Institute|DOE Joint Genome Institute|JGI-PGF	complete					1	6767514	66.5	6130	6040									Delftia acidovorans SPH-1.This strain is being sequenced for comparative genome analysis.		99.7	99.6	100		Good	2014-12-08T22:11:06.754Z	2015-03-16T03:17:09.594Z
742013.3	Delftia_sp._Cs1-4	DA1	177	PAH contaminated soil	https://www.ncbi.nlm.nih.gov/pmc/articles/PMC1169045/	Delftia sp. Cs1-4	742013	Complete	Cs1-4			2011-05-23T00:00:00Z		PRJNA46303	SAMN00713625	GCA_000214395.1	SRR3926185,SRR3926186	CP002735	NC_015563	US DOE Joint Genome Institute|DOE Joint Genome Institute|JGI-PGF	complete					1	6685842	66.72	6016	5861									Delftia sp. Cs1-4.This strain will be used for comparative genome analysis.		99.4	98.2	100		Good	2014-12-08T22:11:06.762Z	2015-03-16T03:17:09.594Z
1920191.3	Delftia_sp._HK171	DA1	77	tomato roots			1920191	Complete	HK171			2016-11-28T00:00:00Z		PRJNA353889	SAMN06027798	GCF_001886655.1		CP018101	NZ_CP018101.1	Korea Research Institute of Chemical Technology		PacBio	223.0x	other v. HGAP3		1	6430384	66.89	5930	5554	Tomato roots		2015	South Korea	South Korea: Daejeon				Complete genome sequence of Delftia sp. HK171, a strain with nematicidal activity	sample_type:Cell culture	99	97.5	98.8		Good	2017-01-16T06:41:06.318Z	2017-01-16T06:41:06.318Z
2035216.3	Delftia_sp._60	DA1	76	lake sediment			2035216	WGS	60			2017-11-03T00:00:00Z		PRJNA402423	SAMN07626146	GCA_002754395.1		PEFD01000000		DOE Joint Genome Institute		PacBio	80.0x	HGAP v. 2.3.0		1	6379696	66.96	5914	5659				USA	USA: Lake Washington				Genome sequencing of bacterium isolated from methane-oxidizing consortia originating from Lake Washington sediment		99.4	97.6	100	1.2	Good	2017-11-26T01:48:39.362Z	2017-11-26T01:48:39.362Z
80866.25	Delftia_acidovorans_strain_ATCC_11299b	DA1	106	Unclear; colony variant of Hutner's Tr-6			80866	WGS	ATCC 11299b		ATCC 11299b	2017-10-28T00:00:00Z		PRJEB22447	SAMN05216519	GCA_900215545.1		OCRO01000000		DOE - JOINT GENOME INSTITUTE						2	6440652	66.86	5973	5710									Delftia acidovorans ATCC 11299b		99	97.8	100		Good	2017-11-26T02:02:01.450Z	2017-11-26T02:02:01.450Z
80866.54	Delftia_acidovorans_strain_FDAARGOS_909_strain_Not_applicable	DA2	35	sewage	https://www.dsmz.de/collection/catalogue/details/culture/DSM-1621		80866	Complete	Not applicable		DSM:1621	2020-12-14T00:00:00Z		PRJNA231221	SAMN13450439	GCA_016027075.1		CP065668,CP065667		US Food and Drug Administration		Pacbio; Illumina	494.47x	Canu v. 1.7	1	2	6708547	66.5093	6348	6061								host_description:Not applicable	In May 2014, the FDA and collaborators established a publicly available dAtabase for Reference Grade micrObial Sequences called FDA-ARGOS. With funding support from FDA’s Office of Counterterrorism and Emerging Threats (OCET) and DoD, the FDA-ARGOS team are initially collecting and sequencing 2000 microbes that include biothreat microorganisms, common clinical pathogens and closely related specie…	collected_by:DSMZ	99.3	98.2			Good	2021-01-01T19:36:36.313Z	2021-01-01T19:36:36.313Z
80866.55	Delftia_acidovorans_strain_FDAARGOS_891_strain_Not_applicable	DA1	1	sludge from sewer treatment plant	https://pubmed.ncbi.nlm.nih.gov/15240283/		80866	Complete	Not applicable		DSM:14801	2020-12-14T00:00:00Z		PRJNA231221	SAMN13450421	GCA_016027775.1		CP065695,CP065696,CP065697,CP065698		US Food and Drug Administration		Pacbio; Illumina	471.6x	Canu v. 1.7, SPAdes v. 3.11.1	3	4	7150486	66.106	6875	6507								host_description:Not applicable	In May 2014, the FDA and collaborators established a publicly available dAtabase for Reference Grade micrObial Sequences called FDA-ARGOS. With funding support from FDA’s Office of Counterterrorism and Emerging Threats (OCET) and DoD, the FDA-ARGOS team are initially collecting and sequencing 2000 microbes that include biothreat microorganisms, common clinical pathogens and closely related specie…	collected_by:DSMZ	99.6	99.5			Good	2021-01-02T05:43:50.902Z	2021-01-02T05:43:50.902Z
1827145.3	Delftia_sp._GW456-R20	DA1	203	water			1827145	WGS	GW456-R20			2016-04-18T00:00:00Z		PRJNA316744	SAMN04589916	GCF_001622915.1		LWCN00000000		Lawrence Berkeley National Laboratory		PacBio	212.0x	HGAP3 v. Feb-2016; Circulator v.		5	6659907	66.57	6205	5718	Ground water	isolated from Department of Energy's Field Research Center at Oak Ridge, TN, USA	2013	USA	USA: Oak Ridge, TN				Organism isolated from Department of Energy's Field Research Center at Oak Ridge, TN, USA.	sample_type:Whole organism	99.3	97.8	100	2.4	Good	2016-04-28T14:26:33.370Z	2016-04-28T14:26:33.370Z
682863.3	Delftia_sp._Lp-1	DA1	0	lupine root nodules			682863	WGS	Lp-1		VKM:B-3039	2021-10-18T00:00:00Z		PRJNA769283	SAMN22107655			JAJALJ010000001,JAJALJ010000002,JAJALJ010000003,JAJALJ010000004,JAJALJ010000005,JAJALJ010000006,JAJALJ010000007		SciBear OU		DNBSEQ-G400	204.6x	SPAdes v. 3.15.0		7	6271367	66.9568	5832	5633	root nodules		2009	Russia	Russia: Pushchino		Lupinus polyphyllus		Genome sequence of Delftia sp. Lp-1	sample_type:pure culture;collected_by:Doronina N.V.;identified_by:Doronina N.V.	99.3	98.4			Good	2021-10-31T16:00:49.326Z	2021-10-31T16:00:49.326Z
1920191.4	Delftia_sp._HK171_2	DA1	0	sorghum	https://www.ncbi.nlm.nih.gov/nuccore/NZ_VFOT00000000.1		1920191	WGS	HK171			2019-07-08T00:00:00Z		PRJNA538301	SAMN11512361	GCA_006716215.1		VFOT01000000		DOE Joint Genome Institute		Illumina HiSeq	232.0x	SPAdes v. 3.13.0		17	6467676	66.702	6012	5755									Genome sequencing to establish a foundational, systems-level understanding of plant, microbial, and environmental interactions that will lead to strategies for enhancing growth and sustainability of energy sorghum for biomass production		99.4	97.9			Good	2019-09-30T16:08:58.057Z	2019-09-30T16:08:58.057Z
80866.37	Delftia_acidovorans_strain_JUb8	DA1	0	Caenorhabditis elegans	https://www.ncbi.nlm.nih.gov/bioproject/PRJNA501400		80866	WGS	JUb8			2018-11-15T00:00:00Z		PRJNA501400	SAMN10361615	GCA_003752215.1		RJUY01000000		DOE Joint Genome Institute		Illumina	236.0x	SPAdes v. 3.11.0		18	6347590	66.9775	5874	5647									Genome sequencing to study the natural microbiome of Caenorhabditis elegans		99.5	98.8			Good	2018-11-29T16:06:15.981Z	2018-11-29T16:06:15.981Z
1472718.3	Delftia_sp._K82_strain_K82	DA1	281	soil			1472718	WGS	K82			2017-06-14T00:00:00Z		PRJNA240926	SAMN02680294	GCA_002193035.1		MYFL00000000		Korea Basic Science Institute		Illumina MiSeq	100.0x	CLC NGS Cell v. 6.0.2		21	7112516	65.62	6789	6218	Soil		05-May-2000	South Korea	South Korea: Republic of Gyeonggi				Pseudomonassp. K82 is a soil bacterium that can degrade and use monocyclic aromatic compounds including aniline, 3-methylaniline, 4-methylaniline, benzoate and p-hydrox-ybenzoate as its sole carbon and energy sources.		99.2	97.6	100		Good	2017-07-22T19:13:35.327Z	2017-07-22T19:13:35.327Z
2769279.3	Delftia_sp._DLF01	DA1	0	soil			2769279	WGS	DLF01			2020-10-05T00:00:00Z		PRJNA660495	SAMN15951376			JACVAZ010000010,JACVAZ010000011,JACVAZ010000012,JACVAZ010000013,JACVAZ010000014,JACVAZ010000015,JACVAZ010000016		University of Chicago		Illumina MiSeq	31.573885x	SPAdes v. 3.13.0		22	6429915	66.9074	5919	5701	soil	isolated from soils in and around Urbana, IL from 2018-2019	18-Oct-2018	USA	USA	2 cm			Whole genome sequencing of denitrifying bacteria isolated from soils in and around Urbana, IL from 2018-2019. The purpose of this study was to develop a predictive mapping between the genomic content of denitrification-related genes to observed dynamics of nitrate and nitrite reduction.	sample_type:axenic culture;collected_by:Karna Gowda	99.3	98.1			Good	2020-11-29T04:48:12.229Z	2020-11-29T04:48:12.229Z
80866.21	Delftia_acidovorans_strain_UBA3003	DA2	262	metal			80866	WGS	UBA3003			2017-09-22T00:00:00Z	28894102	PRJNA348753	SAMN06457218	GCA_002346955.1		DDZR01000000		University of Queensland		Illumina	33.84x	CLC de novo assembler v. 4.4.1		41	6329189	66.09	6111		metal			USA	USA:New York City				Challenges in cultivating microorganisms have limited the phylogenetic diversity of currently available microbial genomes. This is being addressed by advances in sequencing throughput and computational techniques that allow for the cultivation-independent recovery of high-quality bacterial and archaeal genomes directly from metagenomic data. In this study, we recovered 7,903 uncultivated genomes …	sample_type:metagenomic assembly	95.1	93.2	90.1		Good	2017-11-24T21:38:14.772Z	2017-11-24T21:38:14.772Z
80866.57	Delftia_acidovorans_strain_IB36	DA1	1	soil			80866	WGS	IB36			2020-12-26T00:00:00Z		PRJNA666993	SAMN16411062			JAEFCC010000010,JAEFCC010000011,JAEFCC010000012,JAEFCC010000013,JAEFCC010000014,JAEFCC010000015,JAEFCC010000016		Technical University of Denmark		Illumina MiSeq	86.36216444001676x	SPAdes v. 3.13.0		47	6368012	66.8617	5947	5712	soil		11-Oct-2018	Denmark	Denmark:Kongens Lyngby				Bacterial isolates from seawater, soil and wastewater colonizing plastic	sample_type:whole organism;collected_by:Ingrid Borre	99.3	98.2			Good	2021-01-02T05:43:50.902Z	2021-01-02T05:43:50.902Z
80866.63	Delftia_acidovorans_strain_D4B	DA1	0	soil	https://journals.asm.org/doi/10.1128/MRA.00635-21		80866	WGS	D4B			2021-06-15T00:00:00Z		PRJNA736486	SAMN19651323			JAHLGQ010000010,JAHLGQ010000011,JAHLGQ010000012,JAHLGQ010000013,JAHLGQ010000014,JAHLGQ010000015,JAHLGQ010000016		Air Force Research Laboratory		Illumina NovaSeq	140.0x	SPAdes v. 3.13.1		52	6259045	66.9627	5808	5586	soil[ENVO_01001044]			USA	USA: Colorado				Delftia acidovorans are environmental microbes with a variety of metabolic pathways that make them strong candidates for bioremediation. The sequenced genome of D. acidovorans strain D4B provides the first genome for an isolate of this genus that can degrade PFAS and will further our understanding of how this organism could be leveraged for bioremediation.		99.3	97.9			Good	2021-06-26T05:58:54.302Z	2021-06-26T05:58:54.302Z
1805105.3	Delftia_sp._13_1_20CM_4_67_18	DA1	7	soil	https://pubmed.ncbi.nlm.nih.gov/27843720/		1805105	WGS				2016-12-23T00:00:00Z	27843720	PRJNA297196	SAMN04327760	GCA_001919935.1		MNIU00000000		Banfield Lab, University of California, Berkeley		Illumina HiSeq2000	10x	IDBA_UD v. 06.01.2014s		53	6411492	66.65	6014	5586	Soil sample from Angelo meadow plot 1, 20cm depth, 2 days after second rain event (91mm)	derived carbon is added to soil; most is rapidly respired to CO2 but some is exported to sustain life in lower horizons and the deeper biosphere	2-Oct-2013	USA	USA: Angelo, CA				Methylotrophy and archaeal heterotrophy dominate carbon turnover below the grass root zoneAnnually, half of all plant-derived carbon is added to soil; most is rapidly respired to CO2 but some is exported to sustain life in lower horizons and the deeper biosphere. Little is known about the microbial communities that respond to these carbon pulses and the biochemical pathways involved. We found tha…		99.7	99.4	100		Good	2017-01-17T17:34:05.269Z	2017-01-17T17:34:05.269Z
80866.60	Delftia_acidovorans_strain_new_MAG-209	DA2	0	bioreactor sludge			80866	WGS	new MAG-209			2021-02-01T00:00:00Z		PRJNA592128	SAMN17181092	GCA_016790545.1		JAEUOW010000014,JAEUOW010000043,JAEUOW010000044,JAEUOW010000015,JAEUOW010000017,JAEUOW010000042,JAEUOW010000045		Micoorganism		Illumina NovaSeq	5x	MEGAHIT v. v1.2.9		71	6298909	66.5054	6110	5752	bioreactor sludge		not applicable	China	China: Nanjing				This project is related to our paper concerning the taxon-specifc heavy metal resistance mechanisms of microbes in denitrifying phosphorus removal sludge (DPRS) . Here we provide 33 raw NGS reads data and 403 MAGs (new) recovered in our study.	sample_type:metagenomic assembly	95.4	90.2			Good	2021-02-28T01:54:23.928Z	2021-02-28T01:54:23.928Z
2781389.3	Delftia_sp._SD018	DA1	0	water	https://www.ncbi.nlm.nih.gov/pmc/articles/PMC8105983/		2781389	WGS	SD018			2021-03-15T00:00:00Z		PRJNA670441	SAMN16502031			JADDRN010000001,JADDRN010000010,JADDRN010000011,JADDRN010000012,JADDRN010000013,JADDRN010000014,JADDRN010000015		Rochester Institute of Technology		Illumina MiSeq	68.4x	Unicycler v. MAY-2019		82	6254451	66.894	5877	5642	aqueous environment within a pristine cave	isolated from an aqueous environment within a pristine cave in Wind Cave National Park, SD	2015	USA	USA: Wind Cave National Park, South Dakota	-200m			This strain was isolated from an aqueous environment within a pristine cave in Wind Cave National Park, SD.		99.4	98.2			Good	2021-03-28T01:55:17.914Z	2021-03-28T01:55:17.914Z
1218107.6	Delftia_acidovorans_NBRC_14950	DA1	27	soil	https://www.nite.go.jp/nbrc/catalogue/NBRCCatalogueDetailServlet?ID=NBRC&CAT=00014950		1218107	WGS	NBRC 14950		NBRC:14950	2016-03-11T00:00:00Z		PRJDB280	SAMD00046897	GCF_001598795.1		BCZP00000000		National Institute of Technology and Evaluation		454 GS-FLX Titanium; Illumina HiSeq	95x	newbler v. 3.0		91	6630389	66.77	6216										The NBRC Whole Genome Shotgun Project aims to provide "reference genomes" of NBRC culture collection strains for identifying useful genes for taxonomic classification, risk/safety assessment, and industrial application, and for understanding the structure and evolution of microbial genomes. One of our goals is to sequence 2,000 representative strains in the NBRC culture collection. The sequence i…		99.3	98.1	100		Good	2016-04-27T20:56:13.618Z	2016-04-27T20:56:13.618Z
2781733.3	Delftia_sp._SD083	DA1	0	water	https://www.ncbi.nlm.nih.gov/pmc/articles/PMC8105983/		2781733	WGS	SD083			2021-03-15T00:00:00Z		PRJNA671518	SAMN16533739			JADILL010000001,JADILL010000010,JADILL010000100,JADILL010000101,JADILL010000102,JADILL010000103,JADILL010000104		Rochester Institute of Technology		Illumina MiSeq	74.01x	Unicycler v. MAY-2019		111	6204245	66.9455	5800	5580	water from cave	isolated from an aqueous environment within a pristine cave in Wind Cave National Park, SD	2015	USA	USA: Wind Cave National Park, South Dakota	-200m			This strain was isolated from an aqueous environment within a pristine cave in Wind Cave National Park, SD.		99.4	98.2			Good	2021-03-28T02:01:15.769Z	2021-03-28T02:01:15.769Z
1862322.3	Delftia_sp._UME58	DA2	0	soil			1862322	WGS	UME58			2020-08-12T00:00:00Z		PRJNA325634	SAMN05245152			LZZV01000000		University of Minho		Illumina MiSeq	150.0x	SPAdes v. MAY-2016; Edena v. MAY-2016;		118	6756873	66.6013	6402	5863	soil		01-Jan-2016	Portugal	Portugal: Ermida				Isolation of bacteria able to metabolize monoterpenes	sample_type:whole organism	97	94.8			Good	2020-08-31T04:53:00.758Z	2020-08-31T04:53:00.758Z
1468410.3	Delftia_sp._RIT313	DA1	71	willow stem tissue	https://pubmed.ncbi.nlm.nih.gov/24812212/		1468410	WGS	RIT313			2014-04-14T00:00:00Z	24812212	PRJNA239290	SAMN02676628	GCA_000632165.1		JFYT00000000	-	Monash University Malaysia		Illumina MiSeq	56.0x	SPAdes v. 2.5.1		122	6698360	66.9	6003	5935			2013	USA	USA: New York, Geneva		Willow, Salix sp.		Delftia sp. Genome sequencing		99.3	96.7	98.8	1.3	Good	2014-12-08T23:10:25.815Z	2015-03-16T03:17:09.594Z
80866.61	Delftia_acidovorans_strain_conventional_rainbow_trout_larvae	DA1	0	trout larvae	https://www.ncbi.nlm.nih.gov/pmc/articles/PMC7875404/		80866	WGS	conventional rainbow trout larvae			2021-01-25T00:00:00Z		PRJEB37666	SAMEA6847265	GCA_903469625.1		CAGKLB010000001,CAGKLB010000002,CAGKLB010000003,CAGKLB010000004,CAGKLB010000005,CAGKLB010000006,CAGKLB010000007		INSTITUT PASTEUR						130	6603560	66.8113	6116		rainbow trout larvae (Oncorhynchus mykiss)		2018-05	France	France		Oncorhynchus mykiss	host_health_state:healthy	In this study, we report the genome sequences of 2 bacterial strains isolated from conventional rainbow trout larvae		99.3	98			Good	2021-02-28T01:54:23.928Z	2021-02-28T01:54:23.928Z
2767436.3	Delftia_sp._S65	DA1	0	insect	https://www.frontiersin.org/articles/10.3389/fmicb.2021.644768/full#TS2		2767436	WGS	S65	serovar ille		2021-01-05T00:00:00Z		PRJNA659418	SAMN15894694			JACVUR010000100,JACVUR010000101,JACVUR010000102,JACVUR010000103,JACVUR010000104,JACVUR010000105,JACVUR010000106		USDA-ARS-Beltsville Sustainable Perennial Crops Laboratory		NextSeq 500	115.307x	SPAdes v. v3.14.0		144	6655985	66.6286	6304	5980	Heads	isolated from coffee berry borer (Hypothenemus hampei; Coleoptera: Curculionidae: Scolytinae) eggs, heads, or frass from coffee seeds (Coffea arabica or C. canephora) collected in Hawaii, Mexico or Beltsville, Maryland	2016	USA	USA:Hawaii		Hypothenemus hampei		Various bacteria (Pseudomonas, Acinetobacter, Bacillus, Delftia, Klebsiella, Ochrobactrum, Pantoea and Stenotrophomonas species), isolated from coffee berry borer (Hypothenemus hampei; Coleoptera: Curculionidae: Scolytinae) eggs, heads, or frass from coffee seeds (Coffea arabica or C. canephora) collected in Hawaii, Mexico or Beltsville, Maryland.	sample_type:Heads	99.5	98.2			Good	2021-02-01T04:27:52.294Z	2021-02-01T04:27:52.294Z
2767438.3	Delftia_sp._S67	DA1	0	insect	https://www.frontiersin.org/articles/10.3389/fmicb.2021.644768/full#TS2		2767438	WGS	S67	serovar ille		2021-01-05T00:00:00Z		PRJNA659418	SAMN15894696			JACVUT010000100,JACVUT010000101,JACVUT010000102,JACVUT010000103,JACVUT010000104,JACVUT010000105,JACVUT010000106		USDA-ARS-Beltsville Sustainable Perennial Crops Laboratory		NextSeq 500	129.709x	SPAdes v. v3.14.0		148	6657423	66.6297	6317	5982	Heads	isolated from coffee berry borer (Hypothenemus hampei; Coleoptera: Curculionidae: Scolytinae) eggs, heads, or frass from coffee seeds (Coffea arabica or C. canephora) collected in Hawaii, Mexico or Beltsville, Maryland	2016	USA	USA:Hawaii		Hypothenemus hampei		Various bacteria (Pseudomonas, Acinetobacter, Bacillus, Delftia, Klebsiella, Ochrobactrum, Pantoea and Stenotrophomonas species), isolated from coffee berry borer (Hypothenemus hampei; Coleoptera: Curculionidae: Scolytinae) eggs, heads, or frass from coffee seeds (Coffea arabica or C. canephora) collected in Hawaii, Mexico or Beltsville, Maryland.	sample_type:Heads	99.4	97.9			Good	2021-02-01T04:27:45.680Z	2021-02-01T04:27:45.680Z
2767437.3	Delftia_sp._S66	DA1	0	insect	https://www.frontiersin.org/articles/10.3389/fmicb.2021.644768/full#TS2		2767437	WGS	S66	serovar ille		2021-01-05T00:00:00Z		PRJNA659418	SAMN15894695			JACVUS010000100,JACVUS010000101,JACVUS010000102,JACVUS010000103,JACVUS010000104,JACVUS010000105,JACVUS010000106		USDA-ARS-Beltsville Sustainable Perennial Crops Laboratory		NextSeq 500	95.076x	SPAdes v. v3.14.0		158	6658550	66.6315	6313	5979	Heads	isolated from coffee berry borer (Hypothenemus hampei; Coleoptera: Curculionidae: Scolytinae) eggs, heads, or frass from coffee seeds (Coffea arabica or C. canephora) collected in Hawaii, Mexico or Beltsville, Maryland	2016	USA	USA:Hawaii		Hypothenemus hampei		Various bacteria (Pseudomonas, Acinetobacter, Bacillus, Delftia, Klebsiella, Ochrobactrum, Pantoea and Stenotrophomonas species), isolated from coffee berry borer (Hypothenemus hampei; Coleoptera: Curculionidae: Scolytinae) eggs, heads, or frass from coffee seeds (Coffea arabica or C. canephora) collected in Hawaii, Mexico or Beltsville, Maryland.	sample_type:Heads	99.4	97.9			Good	2021-02-01T04:27:57.917Z	2021-02-01T04:27:57.917Z
469553.3	Delftia_sp._JD2	DA1	227	Cr soil	https://link.springer.com/article/10.1007%2Fs00203-010-0632-2		469553	WGS	JD2			2016-07-08T00:00:00Z		PRJNA286799	SAMN03770707	GCF_001682645.1		LFJT00000000		IIBCE		Illumina HiSeq	200.0x	SPAdes v. 2014		181	6755893	66.42	6499	5894	the draft genome annotation	derived from the draft genome annotation	2005	Uruguay	Uruguay				The aim of this work was to describe the complete sequencing of Delftia sp. strain JD2, and discuss its gene functions derived from the draft genome annotation.		99.6	97.1	100		Good	2016-08-26T20:54:32.581Z	2016-08-26T20:54:32.581Z
80866.24	Delftia_acidovorans_strain_UBA7618	DA1	23	soil	https://pubmed.ncbi.nlm.nih.gov/28894102/		80866	WGS	UBA7618			2017-10-06T00:00:00Z	28894102	PRJNA348753	SAMN06454432	GCA_002484215.1		DLJK01000000		University of Queensland		Illumina	17.15x	CLC de novo assembler v. 4.4.1		187	6214643	66.75	6044		Angelo meadow plot 1, 20cm depth, 2 days after second rain event (91mm)			USA	USA: Angelo, CA				Challenges in cultivating microorganisms have limited the phylogenetic diversity of currently available microbial genomes. This is being addressed by advances in sequencing throughput and computational techniques that allow for the cultivation-independent recovery of high-quality bacterial and archaeal genomes directly from metagenomic data. In this study, we recovered 7,903 uncultivated genomes …	sample_type:metagenomic assembly	98	93.6	99.9	6.9	Good	2017-11-25T16:09:02.845Z	2017-11-25T16:09:02.845Z
80866.23	Delftia_acidovorans_strain_UBA7660	DA1	181	water	https://pubmed.ncbi.nlm.nih.gov/28894102/		80866	WGS	UBA7660			2017-10-06T00:00:00Z	28894102	PRJNA348753	SAMN06452164	GCA_002483375.1		DLHU01000000		University of Queensland		Illumina	34.87x	CLC de novo assembler v. 4.4.1		206	6220010	66.33	5990		water			Brazil	Brazil: Amazon River				Challenges in cultivating microorganisms have limited the phylogenetic diversity of currently available microbial genomes. This is being addressed by advances in sequencing throughput and computational techniques that allow for the cultivation-independent recovery of high-quality bacterial and archaeal genomes directly from metagenomic data. In this study, we recovered 7,903 uncultivated genomes …	sample_type:metagenomic assembly	97.6	95	97.5	3.6	Good	2017-11-25T16:03:29.003Z	2017-11-25T16:03:29.003Z
1805104.3	Delftia_sp._13_1_40CM_3_66_6	DA1	100	soil	https://pubmed.ncbi.nlm.nih.gov/27843720/		1805104	WGS				2016-12-23T00:00:00Z	27843720	PRJNA297196	SAMN04327991	GCA_001918675.1		MNGK00000000		Banfield Lab, University of California, Berkeley		Illumina HiSeq2000	10x	IDBA_UD v. 06.01.2014s		292	4649241	66.36	4722	4302	Soil sample from Angelo meadow plot 1, 40cm depth, 6 days after first rain event (27mm)	derived carbon is added to soil; most is rapidly respired to CO2 but some is exported to sustain life in lower horizons and the deeper biosphere	27-Sep-2013	USA	USA: Angelo, CA				Methylotrophy and archaeal heterotrophy dominate carbon turnover below the grass root zoneAnnually, half of all plant-derived carbon is added to soil; most is rapidly respired to CO2 but some is exported to sustain life in lower horizons and the deeper biosphere. Little is known about the microbial communities that respond to these carbon pulses and the biochemical pathways involved. We found tha…		88.1	86.3	76.6	4.6	Good	2017-01-17T08:28:18.127Z	2017-01-17T08:28:18.127Z
2795113.3	Delftia_sp._ASV31	DA1	11	pitcher plant-associated			2795113	WGS	ASV31			2020-12-28T00:00:00Z		PRJNA682646	SAMN17004941			JAELTK010000100,JAELTK010000101,JAELTK010000102,JAELTK010000103,JAELTK010000104,JAELTK010000105,JAELTK010000106		Massachusetts Institute of Technology		Illumina NovaSeq	20x	SPAdes v. Oct-2019		360	6304742	67.1685	6146		plant-associated environment [ENVO:01001001]		15-Oct-2019	USA	USA: Massachusetts		Sarracenia purpurea		Assembled genomes from 33 bacterial isolates from pitcher plant-derived bacterial communities that were enriched and propagated in the lab		99.3	96.5			Good	2021-01-02T02:02:59.592Z	2021-01-02T02:02:59.592Z
180282.18	Delftia_tsuruhatensis_strain_TR1180	DLT	3	human sputum; respiratory failure	https://www.frontiersin.org/articles/10.3389/fcimb.2021.663933/full		180282	Complete	TR1180			2019-10-27T00:00:00Z		PRJNA578105	SAMN13049073	GCA_009362995.1		CP045291		Wenzhou Medical University		Oxford Nanopore GridION	100.0x	Canu v. v1.8		1	6711018	66.5225	6421	6084			2019-04-15	China	China:Lishui		Human, Homo sapiens		Whole-genome sequencing and comparative genomics of a multidrug-resistant Delftia tsuruhatensis strain TR1180 isolated from China	sample_type:single culture	99.3	97.6			Good	2019-11-25T07:04:45.185Z	2019-11-25T07:04:45.185Z
180282.9	Delftia_tsuruhatensis_strain_CM13	DLT	197	mouse colon			180282	Complete	CM13			2016-10-06T00:00:00Z		PRJNA344535	SAMN05828192	GCF_001753225.1	SRR4408348	CP017420	NZ_CP017420.1	Institut Pasteur de Paris		PacBio	90.21x	Celera Assembler v. May-2015		1	7195716	66.33	7005	6451	Murine Proximal Colon	isolated from murine proximal colonic tissue	2011	France	France: Institut Pasteur		Mouse, Mus musculus		Here the complete genome sequence of Delftia tsuruhatensi CM13 isolated from murine proximal colonic tissue. The genome assembly using PacBio single-molecule real-time (SMRT) sequencing resulted in a single scaffold of 7,19 Mb	biomaterial_provider:28 rue Dr. Roux;collected_by:Thierry Pedron;sample_type:Genomic DNA	98.8	97	100	2.4	Good	2016-11-16T23:38:55.172Z	2016-11-16T23:38:55.172Z
558537.14	Delftia_lacustris_strain_R54	DLT	0	water			558537	Complete	R54			2021-02-09T00:00:00Z		PRJNA698661	SAMN17734424	GCA_016845925.1		CP069318		Shandong First Medical University		Oxford Nanopore GridION; BGISEQ	370.0x	Unicycler v. V0.4.7		1	6901580	66.5231	6857	6221	water		May-2019	China	China:Jinan				Complete genome of R54	sample_type:cell culture	99	94.8			Good	2021-02-27T19:00:11.989Z	2021-02-27T19:00:11.989Z
2708352.3	Delftia_sp._WY8	DLT	0	krill			2708352	Complete	WY8			2021-05-21T00:00:00Z		PRJNA606418	SAMN14082653	GCA_018437695.1		CP049795		Sun Yat-Sen University		PacBio	70.0x	Overlap-Layout-Consensus v. OCT-2017		1	6722355	66.5026	6314				2016	Antarctica	Antarctica		Euphausia superba		Delftia sp. isolated from Antarctic krill, which were collected from Antarctica in 2016	sample_type:whole organism	99.6	98.4			Good	2021-06-03T04:56:56.441Z	2021-06-03T04:56:56.441Z
558537.13	Delftia_lacustris_strain_FDAARGOS_890_strain_Not_applicable	DLT	1	sewage	https://www.dsmz.de/collection/catalogue/details/culture/DSM-12586		558537	Complete	Not applicable		DSM:12586	2020-12-14T00:00:00Z		PRJNA231221	SAMN13450420	GCA_016027815.1		CP065748,CP065749		US Food and Drug Administration		Pacbio; Illumina	494.28x	Canu v. 1.7	1	2	7274508	66.1809	7038	6644								host_description:Not applicable	In May 2014, the FDA and collaborators established a publicly available dAtabase for Reference Grade micrObial Sequences called FDA-ARGOS. With funding support from FDA’s Office of Counterterrorism and Emerging Threats (OCET) and DoD, the FDA-ARGOS team are initially collecting and sequencing 2000 microbes that include biothreat microorganisms, common clinical pathogens and closely related specie…	collected_by:DSMZ	99.6	98.2			Good	2021-01-02T05:43:50.902Z	2021-01-02T05:43:50.902Z
1812483.3	Delftia_sp._PE138	DLT	0	soil	https://www.ncbi.nlm.nih.gov/biosample/?term=SAMN14237314		1812483	WGS	PE138			2021-05-10T00:00:00Z		PRJNA609164	SAMN14237314			JABEPN010000001,JABEPN010000010,JABEPN010000011,JABEPN010000012,JABEPN010000013,JABEPN010000014,JABEPN010000015		Universidade de Brasilia		Illumina MiSeq	525.0x	IDBA-UD v. AUG-2016		22	6424594	66.7713	6070	5766	soil		2012-04	Brazil	Brazil: Cerrado				This project aims to isolate and sequence genomes from bacterial strains available in soils from Cerrado.	sample_type:Cell culture	99.3	98.3			Good	2021-06-02T22:02:22.481Z	2021-06-02T22:02:22.481Z
1886637.5	Delftia_sp._strain_GV_Bin_2	DLT	2	activated sludge	https://www.ncbi.nlm.nih.gov/biosample/SAMN11162437/		1886637	WGS	GV_Bin_2			2019-10-25T00:00:00Z		PRJNA527865	SAMN11162437	GCA_009360865.1		SPEK01000000		Universidad Tecnologica Metropolitana (UTEM)		Illumina MiSeq	24x	SPAdes v. 3.9.0		35	6446518	66.7287	6075	5791	activated sludge of kraft-pulp mill effluents	derived by enrichment in complex mixtures oflignocellulose substrates has been gaining relevance for biotechnological initiatives focuses in lignin valorization	Oct-2015	Chile	Chile				The utilization of microbial consortia derived by enrichment in complex mixtures oflignocellulose substrates has been gaining relevance for biotechnological initiatives focuses in lignin valorization. We aimed to unravel members and metabolic functions of complex microbial consortia derived from activated sludge of kraft-pulp mill effluents by enrichment in mixtures of ten lignin monomers as a ca…	sample_type:metagenomic assembly	97.7	96.2			Good	2019-11-25T06:00:09.727Z	2019-11-25T06:00:09.727Z
558537.18	Delftia_lacustris_strain_BE328	DLT	2	sorghum-associated	https://gold.jgi.doe.gov/project?id=Gp0506866		558537	WGS	BE328			2021-04-08T00:00:00Z		PRJNA709322	SAMN18245802			JAGGMJ010000001,JAGGMJ010000002,JAGGMJ010000003,JAGGMJ010000004,JAGGMJ010000005,JAGGMJ010000006,JAGGMJ010000007		DOE Joint Genome Institute		Illumina	184.0x	SPAdes v. 3.14.1		41	6846897	66.641	6517	6262				USA	USA: Ithaca, New York		not applicable		Genome sequencing to establish a foundational, systems-level understanding of plant, microbial, and environmental interactions that will lead to strategies for enhancing growth and sustainability of energy sorghum for biomass production		99.4	98			Good	2021-04-25T15:02:27.314Z	2021-04-25T15:02:27.314Z
180282.10	Delftia_tsuruhatensis_strain_LMG_29104	DLT	19	wastewater	https://gold.jgi.doe.gov/projects?id=Gp0139250		180282	WGS	LMG 29104		LMG 29104	2016-10-31T00:00:00Z		PRJEB17084	SAMN05444579	GCA_900111975.1	SRR4236221	FOKN00000000		DOE - JOINT GENOME INSTITUTE						49	6639232	66.58	6322	5937									Delftia tsuruhatensis LMG 29104		98.8	97.6	100		Good	2016-11-24T06:19:22.588Z	2016-11-24T06:19:22.588Z
2806556.3	Delftia_sp._DSM_12781	DLT	1	water	https://www.dsmz.de/collection/catalogue/details/culture/DSM-12781		2806556	WGS	DSM 12781		DSM:12781	2021-04-07T00:00:00Z		PRJNA695635	SAMN17693789			JAFIBX010000001,JAFIBX010000002,JAFIBX010000003,JAFIBX010000004,JAFIBX010000005,JAFIBX010000006,JAFIBX010000007		DOE Joint Genome Institute		Illumina	112.0x	SPAdes v. 3.14.1		50	6625128	66.6871	6328	6059							not applicable		Genome sequencing as part of The One Thousand Microbial Genomes Phase 4 (KMG IV) project		99.4	98			Good	2021-04-25T13:51:28.056Z	2021-04-25T13:51:28.056Z
180282.8	Delftia_tsuruhatensis_strain_MTQ3	DLT	102	rhizosphere soil	https://www.ncbi.nlm.nih.gov/pmc/articles/PMC4541264/		180282	WGS	MTQ3			2015-06-08T00:00:00Z	26251486	PRJNA283558	SAMN03651235	GCF_001021565.1		LCZH01000000		Shandong Agricultural University		Illumina HiSeq	200.0x	Velvet v. 1.2.08		62	5737182	66.89	5337	4978	rhizosphere soil		Jul-2008	China	China: Guizhou Province				Delftia tsuruhatensis MTQ3, a strain of plant growth-promoting rhizobacterium with broad-spectrum antimicrobial activity	sample_type:rhizosphere soil	96.5	95.2	96.3		Good	2016-01-17T16:05:34.108Z	2016-01-17T16:05:34.108Z
883100.3	Delftia_acidovorans_CCUG_15835	DLT	44	newborn boy eye		Delftia acidovorans CCUG 15835	883100	WGS	CCUG 15835			2013-06-14T00:00:00Z		PRJNA52169	SAMN02596774	GCA_000411215.1		AGYY00000000	-	Broad Institute	WGS	Illumina	42.0x	allpaths v. R43241		68	6807250	66.6	6278	6210									Reference genome for the Human Microbiome Project		99.2	97.6	100	1.2	Good	2014-12-08T22:11:06.721Z	2015-03-16T03:17:09.594Z
558537.5	Delftia_lacustris_strain_LMG_24775	DLT	205	water	https://gold.jgi.doe.gov/projects?id=Gp0139249		558537	WGS	LMG 24775		LMG 24775	2016-10-22T00:00:00Z		PRJEB16626	SAMN05421547	GCA_900107225.1	SRR4236222	FNPE00000000		DOE - JOINT GENOME INSTITUTE						74	7174982	66.23	6905	6458									Delftia lacustris LMG 24775		99.2	97.9	100		Good	2016-11-24T19:22:26.171Z	2016-11-24T19:22:26.171Z
883101.3	Delftia_acidovorans_CCUG_274B	DLT	136	60-yr-old man urine	https://img.jgi.doe.gov/cgi-bin/m/main.cgi?section=TaxonDetail&page=taxonDetail&taxon_oid=2541046984	Delftia acidovorans CCUG 274B	883101	WGS	CCUG 274B			2013-06-13T00:00:00Z		PRJNA52167	SAMN02596773	GCA_000411195.1		AGYX00000000	-	Broad Institute	WGS	Illumina	26.0x	allpaths v. R43241		90	6942246	66.6	6409	6374									Reference genome for the Human Microbiome Project		99.3	98.1	100	1.2	Good	2014-12-08T22:11:06.732Z	2015-03-16T03:17:09.594Z
1895749.3	Delftia_sp._67-8	DLT	57	bioreactor			1895749	WGS	67-8			2016-12-09T00:00:00Z		PRJNA279279	SAMN05660592	GCA_001898745.1		MKUX00000000		Banfield Lab, University of California, Berkeley		Illumina HiSeq2500	10x	idba_ud v. 10.06.2014s		119	6476131	66.71	6246	5733	Ammonium sulfate bioreactor		18-Feb-2014	South Africa	South Africa: University of Cape Town				Gold mining and other industrial activities make extensive use of cyanide (CN-) and produce large volumes of thiocyanate- (SCN-) contaminated wastewater that must be treated before reuse in mining processes. Furthermore, contaminated wastewater stored in tailings dams may pose an environmental threat through the potential for leakage into local groundwater. Microbial communities are often used fo…	sample_type:metagenomic assembly	99.3	97.1	100	1.2	Good	2017-01-16T15:54:11.730Z	2017-01-16T15:54:11.730Z
2692194.3	Delftia_sp._CH05	DLT	0	chicory rhizosphere	https://www.ncbi.nlm.nih.gov/nuccore/NZ_WUMG00000000.1		2692194	WGS	CH05			2020-01-01T00:00:00Z		PRJNA597485	SAMN13676423			WUMG01000000		UEZO		Illumina MiSeq	300.0x	A5-MiSeq v. 1.0		120	6625577	66.5684	6331	6014			Feb-2009	Brazil	Brazil		Cichorium endivia		Microbial inoculants holds a great promise to improve crop yield.	sample_type:Isolate	96.7	95			Good	2020-02-07T13:50:54.571Z	2020-02-07T13:50:54.571Z
1220577.3	Delftia_tsuruhatensis_NBRC_16741	DLT	15	activated sludge in sewer work	https://www.nite.go.jp/nbrc/catalogue/NBRCCatalogueDetailServlet?ID=NBRC&CAT=00016741		1220577	WGS	NBRC 16741		NBRC:16741	2016-02-18T00:00:00Z		PRJDB396	SAMD00046762	GCF_001571325.1		BCTO00000000		National Institute of Technology and Evaluation		Illumina HiSeq 1000	84x	newbler v. 3.0		136	6607932	66.59	6303										The NBRC Whole Genome Shotgun Project aims to provide "reference genomes" of NBRC culture collection strains for identifying useful genes for taxonomic classification, risk/safety assessment, and industrial application, and for understanding the structure and evolution of microbial genomes. One of our goals is to sequence 2,000 representative strains in the NBRC culture collection. The sequence i…		98.8	97.6	100		Good	2016-03-18T06:39:20.213Z	2016-03-18T06:39:20.213Z
180282.4	Delftia_tsuruhatensis_strain_391	DLT	299	human with leukemia	https://www.ncbi.nlm.nih.gov/biosample/?term=SAMN02863025		180282	WGS	391			2014-06-18T00:00:00Z	-	PRJNA252788	SAMN02863025	GCA_000710165.1		JNWH00000000	-	State Key Laboratory of Pathogen and Biosecurity		IonTorrent	30.0x	Newbler v. 2.9		153	6732149	66.3	7547	4114	Hospital		2013	China	China: Beijing		Human, Homo sapiens		characterize and analysis of Delftia tsuruhatensis 391 through whole genome shotgun sequencing, a hospital isolate in Mainland China		98.7	84.2	100	19.8	Good	2014-12-08T23:14:09.420Z	2015-03-16T03:17:09.594Z
1537702.3	Delftia_sp._670	DLT	283	human with leukemia	https://www.ncbi.nlm.nih.gov/biosample/?term=SAMN02863026		1537702	WGS	670			2014-06-18T00:00:00Z	-	PRJNA252789	SAMN02863026	GCA_000710145.1		JNWI00000000	-	State Key Laboratory of Pathogen and Biosecurity		IonTorrent	30.0x	Newbler v. 2.9		159	6752712	66.4	7432	4209	Hospital		2013	China	China: Beijing		Human, Homo sapiens		Characterize and analysis of Delftia tsuruhatensis 670 through whole genome shotgun sequencing, a hospital isolate in Mainland China		97.5	82.9	97.5	18.5	Good	2014-12-08T23:13:11.266Z	2015-03-16T03:17:09.594Z
1886637.4	Delftia_sp._strain_RQ_Bin_3	DLT	1	activated sludge	https://www.ncbi.nlm.nih.gov/biosample/SAMN11163156/		1886637	WGS	RQ_Bin_3			2019-10-25T00:00:00Z		PRJNA527865	SAMN11163156	GCA_009360655.1		SPEX01000000		Universidad Tecnologica Metropolitana (UTEM)		Illumina MiSeq	50x	SPAdes v. 3.9.0		209	5058967	66.7323	4968	4709	activated sludge of kraft-pulp mill effluents	derived by enrichment in complex mixtures oflignocellulose substrates has been gaining relevance for biotechnological initiatives focuses in lignin valorization	Oct-2015	Chile	Chile				The utilization of microbial consortia derived by enrichment in complex mixtures oflignocellulose substrates has been gaining relevance for biotechnological initiatives focuses in lignin valorization. We aimed to unravel members and metabolic functions of complex microbial consortia derived from activated sludge of kraft-pulp mill effluents by enrichment in mixtures of ten lignin monomers as a ca…	sample_type:metagenomic assembly	92.1	88.2			Good	2019-11-25T05:48:53.346Z	2019-11-25T05:48:53.346Z
558537.4	Delftia_lacustris_strain_LZ-C	DLT	274	wastewater			558537	WGS	LZ-C			2015-06-02T00:00:00Z		PRJNA248702	SAMN02800873	GCF_001017795.1		JNCQ01000000		Lanzhou University		Illumina HiSeq	98.3x	SOAPdenovo v. 1.05		210	6978641	66.28	6828		refinery wastewater	isolated from the samples of refinery wastewater	2010	China	China: Lanzhou				Lanzhou reach of the Yellow River is contaminated by the refinery wastewater. 16S rRNA sequencing data has showed that strain LZ-C was closely related to Delftia lacustris. LZ-C was isolated from the samples of refinery wastewater. LZ-C was capable of resisting high concentrations of heavy metals. It was also able to resist and reduce Cr(VI). It might be a good candidate for pollutant in refinery…		99.6	97.8	100		Good	2016-01-17T16:04:38.742Z	2016-01-17T16:04:38.742Z
180282.17	Delftia_tsuruhatensis_strain_11304	DLT	5	clincial isolate	https://www.ncbi.nlm.nih.gov/pmc/articles/PMC6848482/		180282	WGS	11304			2019-03-16T00:00:00Z		PRJNA523986	SAMN10994697	GCA_004353655.1		SMMJ01000000		Faculty of Pharmacy, Belgrade University		Illumina HiSeq	12.0x	SPAdes v. 3.12.0		214	6615676	66.7766	6421	6105	clinical isolate		01-Oct-2014	Serbia	Serbia				Screening of bacterial genome in order to asses genetic basis of Quorum Quenching production.	sample_type:whole organism	99.7	98.2			Good	2019-07-18T01:56:47.304Z	2019-07-18T01:56:47.304Z
558537.6	Delftia_lacustris_strain_UBA2300	DLT	70	metal			558537	WGS	UBA2300			2017-09-22T00:00:00Z	28894102	PRJNA348753	SAMN06455165	GCA_002345605.1		DDVY01000000		University of Queensland		Illumina	9.92x	CLC de novo assembler v. 4.4.1		245	5603062	66.91	5443		metal			USA	USA:New York City				Challenges in cultivating microorganisms have limited the phylogenetic diversity of currently available microbial genomes. This is being addressed by advances in sequencing throughput and computational techniques that allow for the cultivation-independent recovery of high-quality bacterial and archaeal genomes directly from metagenomic data. In this study, we recovered 7,903 uncultivated genomes …	sample_type:metagenomic assembly	96.4	93.6	98.8	1.2	Good	2017-11-24T21:05:20.007Z	2017-11-24T21:05:20.007Z

## Sheet: Supplementary Table S2
Supplementary Table S2. Proteins restricted to the DA clade (A) or the DLT clade (B).
A. DA clade only
Family ID	Proteins	Genomes	Description	Min AA Length	Max AA Length	Mean	Std Dev
PLF_80865_00003774	38	38	Multidrug and toxin extrusion (MATE) family efflux pump YdhE/NorM, homolog	472	472	472	0
PLF_80865_00005315	39	38	Fe2+-dicitrate sensor, membrane component	100	342	327.436	40.4106
PLF_80865_00005624	39	38	BNR repeat domain protein	175	375	363.128	44.0572
PLF_80865_00005679	38	38	Arsenical resistance operon repressor	107	139	108.579	6.7146
PLF_80865_00005697	51	38	Ferrichrome-iron receptor	61	831	665	279.701
PLF_80865_00005711	38	38	Glycosidases	109	109	109	0
PLF_80865_00005727	38	38	Isochorismatase (EC 3.3.2.1)	104	231	186.947	28.3279
PLF_80865_00005730	38	38	Laccase (EC 1.10.3.2)	578	587	578.474	2.00967
PLF_80865_00005734	39	38	Long-chain-fatty-acid--CoA ligase (EC 6.2.1.3)	34	553	527.077	97.2181
PLF_80865_00005749	38	38	Mll5455 protein	175	180	175.132	0.800363
PLF_80865_00005765	38	38	Outer membrane porin	357	360	357.711	1.0738
PLF_80865_00005768	38	38	PQQ-dependent oxidoreductase, gdhB family	389	408	406.553	4.94548
PLF_80865_00005792	38	38	Porin, opacity type precursor	223	223	223	0
PLF_80865_00005809	39	38	hypothetical protein	145	456	444.051	53.4996
PLF_80865_00005812	41	38	RNA polymerase sigma factor RpoE	53	212	188.317	40.5002
PLF_80865_00005822	38	38	Serine protease precursor MucD/AlgY associated with sigma factor RpoE	251	498	486.289	38.8553
PLF_80865_00005863	38	38	heme uptake regulator	116	189	177.526	11.1184
PLF_80865_00005941	38	38	hypothetical protein	84	87	86.6053	1.0141
PLF_80865_00005944	38	38	hypothetical protein	131	136	134.289	2.37207
PLF_80865_00006009	39	38	hypothetical protein	66	102	67.4359	5.7637
PLF_80865_00006023	38	38	hypothetical protein	392	415	407.763	3.49762
PLF_80865_00006024	40	38	hypothetical protein	57	393	368.625	63.3181
PLF_80865_00006026	38	38	BUG/TctC family periplasmic protein	328	328	328	0
PLF_80865_00006027	39	38	BUG/TctC family periplasmic protein	145	326	317.872	35.3301
PLF_80865_00006153	38	38	hypothetical protein	44	85	59.0789	6.09306
PLF_80865_00006204	41	38	Chemotaxis protein CheV (EC 2.7.3.-)	78	323	299.366	65.4116
PLF_80865_00006691	38	38	hypothetical protein	185	188	186.921	0.480218
B. DLT clade only
Family ID	Proteins	Genomes	Description	Min AA Length	Max AA Length	Mean	Std Dev
PLF_80865_00003049	23	23	hypothetical protein	59	59	59	0
PLF_80865_00005037	23	23	Efflux ABC transporter, ATP-binding protein	279	313	311.522	6.93366
PLF_80865_00005075	23	23	HtrA protease/chaperone protein	489	524	495.087	13.2662
PLF_80865_00005092	25	23	Efflux ABC transporter, permease protein	86	273	250	54.0681
PLF_80865_00005104	23	23	Uncharacterized MFS-type transporter	462	504	472.522	11.6203
PLF_80865_00005139	24	23	hypothetical protein	176	661	633.417	101.713
PLF_80865_00005140	23	23	hypothetical protein	224	224	224	0
PLF_80865_00005248	23	23	hypothetical protein	145	194	173.174	10.6634
PLF_80865_00005270	23	23	Carboxymuconolactone decarboxylase (EC 4.1.1.44)	156	172	169.217	6.06456
PLF_80865_00006834	23	23	hypothetical protein	57	86	81.7826	5.40496
PLF_80865_00010436	23	23	hypothetical protein	119	167	164.913	9.78869
PLF_80865_00016426	23	23	hypothetical protein	437	473	469.87	10.1438

## Sheet: Supplementary Table S3
Supplementary Table 3. Proteins restricted to the DA1 clade (A) or the DA2 clade (B).
A. DA1 clade only
Family ID	Proteins	Genomes	Description	Min AA Length	Max AA Length	Mean	Std Dev
PLF_80865_00005636	34	34	Acetylornithine deacetylase/Succinyl-diaminopimelate desuccinylase and related deacylases	513	513	513	0
PLF_80865_00005712	34	34	Glyoxalase family protein	137	137	137	0
PLF_80865_00005764	35	34	Outer membrane porin	66	430	275.143	94.5332
PLF_80865_00005829	34	34	Streptococcal hemagglutinin protein	179	203	202.294	4.05499
PLF_80865_00005942	34	34	hypothetical protein	321	333	327.294	1.82353
PLF_80865_00005950	34	34	hypothetical protein	253	783	738.382	88.1796
PLF_80865_00005951	34	34	hypothetical protein	151	161	155.618	4.92302
PLF_80865_00005952	34	34	hypothetical protein	268	268	268	0
PLF_80865_00005962	34	34	hypothetical protein	208	217	212.941	1.55187
PLF_80865_00005963	34	34	hypothetical protein	206	206	206	0
PLF_80865_00006006	34	34	hypothetical protein	63	69	68.8235	1.01375
B. DA2 clade only
Family ID	Proteins	Genomes	Description	Min AA Length	Max AA Length	Mean	Std Dev
PLF_80865_00008328	4	4	L-carnitine dehydratase/bile acid-inducible protein F	397	397	397	0
PLF_80865_00008410	4	4	CaiB/BaiF family protein	383	383	383	0
PLF_80865_00009945	4	4	hypothetical protein	51	51	51	0
PLF_80865_00014208	4	4	BUG/TctC family periplasmic protein	342	345	344.25	1.29904
PLF_80865_00014333	4	4	Multidrug efflux system, outer membrane factor lipoprotein => OprN of MexEF-OprN system	466	466	466	0
PLF_80865_00014343	4	4	Hydroxymethylpyrimidine ABC transporter, transmembrane component	270	301	293.25	13.4234
PLF_80865_00014346	4	4	hypothetical protein	306	306	306	0
PLF_80865_00014367	4	4	hypothetical protein	173	173	173	0
PLF_80865_00014383	4	4	hypothetical protein	58	150	127	39.8372
PLF_80865_00014412	4	4	hypothetical protein	340	340	340	0
PLF_80865_00014413	4	4	hypothetical protein	208	208	208	0
PLF_80865_00014416	4	4	4-carboxymuconolactone decarboxylase (EC 4.1.1.44)	273	273	273	0
PLF_80865_00014417	4	4	hypothetical protein	271	271	271	0
PLF_80865_00014419	4	4	FAD/FMN-containing dehydrogenase	461	461	461	0
PLF_80865_00014424	4	4	hypothetical protein	417	417	417	0
PLF_80865_00014433	4	4	Oxidoreductase, short-chain dehydrogenase/reductase family	114	114	114	0
PLF_80865_00014446	4	4	Phosphoserine phosphatase (EC 3.1.3.3)	227	227	227	0
PLF_80865_00014456	4	4	hypothetical protein	56	56	56	0
PLF_80865_00014463	4	4	Lactyl (2) diphospho-(5')guanosine:7,8-didemethyl-8-hydroxy-5-deazariboflavin 2-phospho-L-lactate transferase (EC 2.7.8.28)	334	334	334	0
PLF_80865_00014464	4	4	hypothetical protein	357	357	357	0
PLF_80865_00014476	4	4	Mobile element protein	349	349	349	0
PLF_80865_00014486	4	4	RidA/YER057c/UK114 superfamily protein	151	151	151	0
PLF_80865_00014490	4	4	ABC transporter, permease protein 2 (cluster 4, leucine/isoleucine/valine/benzoate)	360	360	360	0
PLF_80865_00014501	4	4	2,3-dihydroxybiphenyl 1,2-dioxygenase (EC 1.13.11.39)	297	297	297	0
PLF_80865_00014506	4	4	Type IV pilus biogenesis protein PilE	172	172	172	0
PLF_80865_00014529	4	4	hypothetical protein	50	50	50	0
PLF_80865_00014547	4	4	Aldehyde dehydrogenase	487	487	487	0
PLF_80865_00014573	4	4	hypothetical protein	225	225	225	0
PLF_80865_00014587	4	4	hypothetical protein	109	109	109	0
PLF_80865_00014602	8	4	Allophanate hydrolase 2 subunit 2 (EC 3.5.1.54)	322	347	334.5	12.5
PLF_80865_00014606	4	4	hypothetical protein	58	58	58	0
PLF_80865_00014613	4	4	Acetyl-CoA acetyltransferase	389	389	389	0
PLF_80865_00014646	4	4	Transcriptional regulator, AcrR family	222	222	222	0
PLF_80865_00014651	4	4	Demethylmenaquinone methyltransferase-like protein	236	236	236	0
PLF_80865_00014669	4	4	hypothetical protein	264	264	264	0
PLF_80865_00014670	4	4	Vanillate O-demethylase oxygenase subunit (EC 1.14.13.82)	400	400	400	0
PLF_80865_00014676	4	4	Nitrilase (EC 3.5.5.7)	351	351	351	0
PLF_80865_00014683	4	4	hypothetical protein	240	240	240	0
PLF_80865_00014692	4	4	hypothetical protein	650	650	650	0
PLF_80865_00014694	4	4	hypothetical protein	244	370	338.5	54.5596
PLF_80865_00014695	4	4	Acyl-CoA dehydrogenase, short-chain specific (EC 1.3.8.1)	389	389	389	0
PLF_80865_00014737	4	4	hypothetical protein	179	179	179	0
PLF_80865_00014739	4	4	hypothetical protein	55	55	55	0
PLF_80865_00014741	4	4	Transcriptional regulator, LysR family	310	310	310	0
PLF_80865_00014751	4	4	hypothetical protein	144	144	144	0
PLF_80865_00014758	4	4	ABC transporter, substrate-binding protein (cluster 4, leucine/isoleucine/valine/benzoate)	384	384	384	0
PLF_80865_00014759	4	4	hypothetical protein	172	172	172	0
PLF_80865_00014760	4	4	hypothetical protein	343	359	347	6.9282
PLF_80865_00014770	4	4	hypothetical protein	213	213	213	0
PLF_80865_00014779	4	4	Iron siderophore sensor protein	329	329	329	0
PLF_80865_00014786	4	4	hypothetical protein	633	633	633	0
PLF_80865_00014789	4	4	Colicin E2 tolerance protein CbrC-like protein	326	326	326	0
PLF_80865_00014793	4	4	hypothetical protein	35	65	50	15
PLF_80865_00014799	4	4	hypothetical protein	141	141	141	0
PLF_80865_00014815	4	4	ABC transporter, substrate-binding protein (cluster 2, ribose/xylose/arabinose/galactose)	328	328	328	0
PLF_80865_00014819	4	4	DNA-binding protein	153	153	153	0
PLF_80865_00014831	4	4	hypothetical protein	250	250	250	0
PLF_80865_00014858	4	4	Biotin carboxylase (EC 6.3.4.14) / Biotin carboxyl carrier protein	663	663	663	0
PLF_80865_00014860	4	4	hypothetical protein	50	51	50.5	0.5
PLF_80865_00014865	4	4	porin, Gram-negative type	326	326	326	0
PLF_80865_00014871	4	4	hypothetical protein	313	313	313	0
PLF_80865_00014875	4	4	hypothetical protein	343	343	343	0
PLF_80865_00014884	4	4	hypothetical protein	216	216	216	0
PLF_80865_00014891	4	4	hypothetical protein	529	529	529	0
PLF_80865_00014893	4	4	hypothetical protein	48	120	99.25	29.928
PLF_80865_00014898	4	4	Diaminopropionate ammonia-lyase (EC 4.3.1.15)	412	412	412	0
PLF_80865_00014899	4	4	Transcriptional regulator, LysR family	315	315	315	0
PLF_80865_00014907	4	4	hypothetical protein	304	304	304	0
PLF_80865_00014919	4	4	Transcriptional regulator, IclR family	240	240	240	0
PLF_80865_00014937	4	4	hypothetical protein	337	337	337	0
PLF_80865_00014949	4	4	hypothetical protein	41	41	41	0
PLF_80865_00014950	4	4	3-oxoadipate CoA-transferase subunit A (EC 2.8.3.6)	318	318	318	0
PLF_80865_00014975	4	4	NADH:flavin oxidoreductases, Old Yellow Enzyme family	181	181	181	0
PLF_80865_00014992	5	4	hypothetical protein	109	394	290.4	122.639
PLF_80865_00014995	4	4	hypothetical protein	275	275	275	0
PLF_80865_00015010	4	4	Quinone oxidoreductase (EC 1.6.5.5)	341	341	341	0
PLF_80865_00015030	4	4	hypothetical protein	275	285	280	5
PLF_80865_00015045	4	4	SAM-dependent methyltransferase	231	231	231	0
PLF_80865_00015047	4	4	5-hydroxyisourate hydrolase (EC 3.5.2.17)	111	111	111	0
PLF_80865_00015053	4	4	hypothetical protein	400	400	400	0
PLF_80865_00015055	4	4	hypothetical protein	80	80	80	0
PLF_80865_00015060	4	4	Aerobic-type carbon monoxide dehydrogenase, small subunit CoxS/CutS homologs	406	406	406	0
PLF_80865_00015061	4	4	hypothetical protein	89	89	89	0
PLF_80865_00015072	4	4	hypothetical protein	624	624	624	0
PLF_80865_00015097	4	4	hypothetical protein	86	86	86	0
PLF_80865_00015123	4	4	L-carnitine dehydratase/bile acid-inducible protein F	381	381	381	0
PLF_80865_00015126	4	4	hypothetical protein	189	189	189	0
PLF_80865_00015127	4	4	hypothetical protein	255	255	255	0
PLF_80865_00015138	4	4	hypothetical protein	98	98	98	0
PLF_80865_00015160	4	4	4Fe-4S dicluster fused with DUF3470	119	119	119	0
PLF_80865_00015161	4	4	hypothetical protein	274	274	274	0
PLF_80865_00015163	4	4	hypothetical protein	175	175	175	0
PLF_80865_00015164	4	4	Toxin HigB / Protein kinase domain of HipA	447	447	447	0
PLF_80865_00015209	4	4	hypothetical protein	325	325	325	0
PLF_80865_00015214	4	4	hypothetical protein	394	394	394	0
PLF_80865_00015218	4	4	Molybdopterin dehydrogenase, large subunit	795	795	795	0
PLF_80865_00015219	4	4	hypothetical protein	41	41	41	0
PLF_80865_00015222	4	4	hypothetical protein	215	215	215	0
PLF_80865_00015243	4	4	Type IV fimbrial biogenesis protein PilW	343	343	343	0
PLF_80865_00015257	4	4	hypothetical protein	330	330	330	0
PLF_80865_00015263	4	4	hypothetical protein	374	374	374	0
PLF_80865_00015268	4	4	Allophanate hydrolase 2 subunit 1 (EC 3.5.1.54)	240	241	240.25	0.433013
PLF_80865_00015288	4	4	hypothetical protein	195	195	195	0
PLF_80865_00015292	4	4	Vanillate O-demethylase oxygenase subunit (EC 1.14.13.82)	343	343	343	0
PLF_80865_00015302	4	4	Cytochrome c551 peroxidase (EC 1.11.1.5)	341	341	341	0
PLF_80865_00015306	4	4	hypothetical protein	51	51	51	0
PLF_80865_00015310	4	4	hypothetical protein	105	105	105	0
PLF_80865_00015320	4	4	hypothetical protein	471	471	471	0
PLF_80865_00015346	4	4	hypothetical protein	299	299	299	0
PLF_80865_00015360	4	4	ABC transporter, permease protein 1 (cluster 4, leucine/isoleucine/valine/benzoate)	291	291	291	0
PLF_80865_00015376	4	4	Fumarylacetoacetate hydrolase family protein	303	303	303	0
PLF_80865_00015384	4	4	hypothetical protein	42	44	43.5	0.866025
PLF_80865_00015409	4	4	7,8-didemethyl-8-hydroxy-5-deazariboflavin synthase subunit 1 / 7,8-didemethyl-8-hydroxy-5-deazariboflavin synthase subunit 2	820	820	820	0
PLF_80865_00015416	4	4	Transcriptional regulator, AcrR family	217	217	217	0
PLF_80865_00015422	4	4	2-keto-4-pentenoate hydratase (EC 4.2.1.80)	263	263	263	0
PLF_80865_00015452	4	4	hypothetical protein	117	220	142.75	44.6003
PLF_80865_00015454	4	4	hypothetical protein	104	104	104	0
PLF_80865_00015472	4	4	Hydroxymethylpyrimidine ABC transporter, substrate-binding component	346	346	346	0
PLF_80865_00015483	4	4	hypothetical protein	411	411	411	0
PLF_80865_00015491	4	4	Transcriptional regulator, AcrR family	237	237	237	0
PLF_80865_00015503	4	4	hypothetical protein	67	153	110	43
PLF_80865_00015539	4	4	hypothetical protein	416	416	416	0
PLF_80865_00015552	4	4	putative membrane protein	344	344	344	0
PLF_80865_00015564	4	4	Ferredoxin, 2Fe-2S	107	107	107	0
PLF_80865_00015572	4	4	Histidine utilization repressor	240	240	240	0
PLF_80865_00015574	4	4	hypothetical protein	128	130	129.5	0.866025
PLF_80865_00015582	4	4	Enoyl-CoA hydratase (EC 4.2.1.17) @ Enoyl-CoA hydratase EchA5 (EC 4.2.1.17)	258	258	258	0
PLF_80865_00015584	4	4	hypothetical protein	297	297	297	0
PLF_80865_00015588	4	4	3-phenylpropionate dioxygenase alpha subunit (EC 1.14.1.-)	438	438	438	0
PLF_80865_00015589	4	4	hypothetical protein	251	251	251	0
PLF_80865_00015620	4	4	hypothetical protein	39	39	39	0
PLF_80865_00015631	4	4	hypothetical protein	133	136	134.5	1.5
PLF_80865_00015638	4	4	hypothetical protein	117	117	117	0
PLF_80865_00015677	4	4	hypothetical protein	420	808	517	168.009
PLF_80865_00015679	4	4	hypothetical protein	70	70	70	0
PLF_80865_00015684	4	4	3-hydroxyisobutyrate dehydrogenase family protein	303	303	303	0
PLF_80865_00015697	4	4	hypothetical protein	221	221	221	0
PLF_80865_00015724	4	4	hypothetical protein	170	170	170	0
PLF_80865_00015749	4	4	Transcriptional regulator, IclR family	253	253	253	0
PLF_80865_00015750	4	4	2-oxo-4-hydroxy-4-carboxy-5-ureidoimidazoline (OHCU) decarboxylase (EC 4.1.1.97)	182	182	182	0
PLF_80865_00015755	4	4	hypothetical protein	287	287	287	0
PLF_80865_00015757	4	4	hypothetical protein	219	219	219	0
PLF_80865_00015762	4	4	Putative dioxygenase	147	147	147	0
PLF_80865_00015775	4	4	hypothetical protein	312	312	312	0
PLF_80865_00015786	4	4	hypothetical protein	70	73	72.25	1.29904
PLF_80865_00015789	4	4	ABC transporter, ATP-binding protein (cluster 2, ribose/xylose/arabinose/galactose) / ABC transporter, ATP-binding protein (cluster 2, ribose/xylose/arabinose/galactose)	623	623	623	0
PLF_80865_00015791	4	4	hypothetical protein	382	382	382	0
PLF_80865_00015792	4	4	IS1478 transposase	138	259	226.25	51.1145
PLF_80865_00015797	4	4	5-hydroxyisourate hydrolase (EC 3.5.2.17)	181	183	182.5	0.866025
PLF_80865_00015800	4	4	Amidase clustered with urea ABC transporter and nitrile hydratase functions	508	508	508	0
PLF_80865_00015821	4	4	Biotin carboxylase of acetyl-CoA carboxylase (EC 6.3.4.14)	464	464	464	0
PLF_80865_00015828	4	4	Universal stress protein family	150	150	150	0
PLF_80865_00015851	4	4	3-hydroxyisobutyrate dehydrogenase family protein	296	296	296	0
PLF_80865_00015854	4	4	hypothetical protein	98	98	98	0
PLF_80865_00015857	4	4	Transcriptional regulator, LysR family	295	295	295	0
PLF_80865_00015861	4	4	Transcriptional regulator, GntR family	260	260	260	0
PLF_80865_00015868	4	4	hypothetical protein	322	322	322	0
PLF_80865_00015873	4	4	Allophanate hydrolase 2 subunit 1 (EC 3.5.1.54)	242	242	242	0
PLF_80865_00015884	4	4	hypothetical protein	207	207	207	0
PLF_80865_00015885	4	4	hypothetical protein	267	269	267.5	0.866025
PLF_80865_00015887	4	4	hypothetical protein	807	807	807	0
PLF_80865_00015897	4	4	hypothetical protein	132	132	132	0
PLF_80865_00015901	4	4	hypothetical protein	50	50	50	0
PLF_80865_00015950	4	4	hypothetical protein	75	75	75	0
PLF_80865_00015954	4	4	ABC transporter, ATP-binding protein 2 (cluster 4, leucine/isoleucine/valine/benzoate)	234	234	234	0
PLF_80865_00015962	4	4	Filamentation induced by cAMP protein Fic	193	195	194.5	0.866025
PLF_80865_00015963	4	4	FAD-dependent oxidoreductase	463	463	463	0
PLF_80865_00015966	4	4	Transcriptional regulator, LysR family	303	303	303	0
PLF_80865_00015968	4	4	hypothetical protein	337	337	337	0
PLF_80865_00015981	4	4	Coenzyme F420-0:L-glutamate ligase (EC 6.3.2.31) @ F420-1:L-glutamate ligase (EC 6.3.2.34)	270	270	270	0
PLF_80865_00015988	4	4	hypothetical protein	153	153	153	0
PLF_80865_00015989	4	4	hypothetical protein	140	140	140	0
PLF_80865_00016002	4	4	hypothetical protein	326	405	385.25	34.208
PLF_80865_00016011	4	4	hypothetical protein	380	380	380	0
PLF_80865_00016017	4	4	Enoyl-CoA hydratase (EC 4.2.1.17)	260	260	260	0
PLF_80865_00016025	4	4	hypothetical protein	129	134	132.75	2.16506
PLF_80865_00016043	4	4	hypothetical protein	119	119	119	0
PLF_80865_00016049	4	4	hypothetical protein	349	349	349	0
PLF_80865_00016050	4	4	hypothetical protein	274	274	274	0
PLF_80865_00016072	4	4	hypothetical protein	360	360	360	0
PLF_80865_00016106	4	4	Oxidoreductase, short-chain dehydrogenase/reductase family	251	251	251	0
PLF_80865_00016111	5	4	hypothetical protein	210	509	410.2	125.394
PLF_80865_00016130	4	4	hypothetical protein	51	51	51	0
PLF_80865_00016132	4	4	hypothetical protein	85	85	85	0
PLF_80865_00016134	4	4	hypothetical protein	356	356	356	0
PLF_80865_00016147	4	4	hypothetical protein	301	301	301	0
PLF_80865_00016152	4	4	RNA polymerase ECF-type sigma factor	183	201	196.5	7.79423
PLF_80865_00016153	4	4	hypothetical protein	185	185	185	0
PLF_80865_00016163	4	4	Cyclase	269	269	269	0
PLF_80865_00016164	4	4	hypothetical protein	989	989	989	0
PLF_80865_00016168	4	4	hypothetical protein	177	177	177	0
PLF_80865_00016176	4	4	Mobile element protein	63	109	74.5	19.9186
PLF_80865_00016188	4	4	hypothetical protein	275	275	275	0
PLF_80865_00016196	4	4	ABC transporter, ATP-binding protein (cluster 1, maltose/g3p/polyamine/iron); ABC transporter, ATP-binding protein (cluster 10, nitrate/sulfonate/bicarbonate)	270	274	273	1.73205
PLF_80865_00016201	4	4	hypothetical protein	69	117	81.5	20.5
PLF_80865_00016203	4	4	3-oxoadipate CoA-transferase subunit B (EC 2.8.3.6)	264	264	264	0
PLF_80865_00016213	4	4	Ferredoxin reductase	402	402	402	0
PLF_80865_00016229	4	4	2,4-dichlorophenol 6-monooxygenase (EC 1.14.13.20)	589	589	589	0
PLF_80865_00016248	4	4	Gentisate 1,2-dioxygenase (EC 1.13.11.4)	387	387	387	0
PLF_80865_00016258	4	4	Molybdopterin dehydrogenase, FAD-binding subunit	276	276	276	0
PLF_80865_00016259	4	4	hypothetical protein	256	256	256	0
PLF_80865_00016279	4	4	hypothetical protein	67	67	67	0
PLF_80865_00016295	4	4	hypothetical protein	102	102	102	0
PLF_80865_00016303	4	4	hypothetical protein	78	78	78	0
PLF_80865_00016414	4	4	hypothetical protein	479	479	479	0

## Sheet: Supplementary Table S4
Supplementary Table S4. Proteins only found in isolates from a hospital patient (Delftia sp. 60 and D. tsuruhatensis strain 391).
Family ID	Proteins	Genomes	Description	Min AA Length	Max AA Length	Mean	Std Dev
PLF_80865_00005555	3	2	hypothetical protein	74	122	106	22.6274
PLF_80865_00005808	2	2	Zinc-binding GTPase YciC	44	44	44	0
PLF_80865_00006077	3	2	hypothetical protein	85	310	206	92.6391
PLF_80865_00006156	2	2	hypothetical protein	47	47	47	0
PLF_80865_00006215	2	2	hypothetical protein	54	72	63	9
PLF_80865_00006236	2	2	hypothetical protein	43	43	43	0
PLF_80865_00006248	2	2	hypothetical protein	37	37	37	0
PLF_80865_00006255	2	2	Proteins incorrectly called adenylate cyclase	95	95	95	0
PLF_80865_00006292	2	2	Dihydroxyacetone kinase, ATP-dependent (EC 2.7.1.29)	52	52	52	0
PLF_80865_00006316	2	2	Apolipoprotein N-acyltransferase / Copper homeostasis protein CutE	45	45	45	0
PLF_80865_00006319	2	2	3-hydroxybutyrate dehydrogenase (EC 1.1.1.30)	55	63	59	4
PLF_80865_00006397	2	2	Efflux ABC transporter, permease/ATP-binding protein Atu2242	41	77	59	18
PLF_80865_00006413	2	2	RND efflux system, inner membrane transporter	57	75	66	9
PLF_80865_00006414	2	2	RND efflux system, inner membrane transporter	50	53	51.5	1.5
PLF_80865_00006480	2	2	Uncharacterized MFS-type transporter	79	79	79	0
PLF_80865_00006496	2	2	Response regulatory protein	50	51	50.5	0.5
PLF_80865_00006501	2	2	Siderophore biosynthesis non-ribosomal peptide synthetase modules	193	253	223	30
PLF_80865_00006502	2	2	Siderophore biosynthesis non-ribosomal peptide synthetase modules	292	343	317.5	25.5
PLF_80865_00006503	2	2	Signal transduction histidine kinase CheA	161	561	361	200
PLF_80865_00006504	2	2	Signal transduction histidine kinase CheA	263	267	265	2
PLF_80865_00006650	2	2	hypothetical protein	495	498	496.5	1.5
PLF_80865_00006651	2	2	hypothetical protein	513	670	591.5	78.5
PLF_80865_00006813	2	2	BUG/TctC family periplasmic protein	38	43	40.5	2.5
PLF_80865_00006902	2	2	hypothetical protein	312	312	312	0
PLF_80865_00006903	2	2	hypothetical protein	63	63	63	0
PLF_80865_00006906	2	2	hypothetical protein	46	79	62.5	16.5
PLF_80865_00006907	2	2	hypothetical protein	186	256	221	35
PLF_80865_00006912	2	2	hypothetical protein	52	52	52	0
PLF_80865_00006929	2	2	hypothetical protein	51	52	51.5	0.5
PLF_80865_00006930	2	2	hypothetical protein	57	85	71	14
PLF_80865_00006932	2	2	hypothetical protein	51	71	61	10
PLF_80865_00006933	2	2	hypothetical protein	77	87	82	5
PLF_80865_00006934	2	2	hypothetical protein	47	111	79	32
PLF_80865_00006935	2	2	hypothetical protein	101	158	129.5	28.5
PLF_80865_00006936	2	2	hypothetical protein	581	674	627.5	46.5
PLF_80865_00006937	2	2	hypothetical protein	90	113	101.5	11.5
PLF_80865_00006938	2	2	hypothetical protein	119	147	133	14
PLF_80865_00006939	2	2	hypothetical protein	261	261	261	0
PLF_80865_00006940	2	2	hypothetical protein	167	167	167	0
PLF_80865_00006941	2	2	hypothetical protein	46	46	46	0
PLF_80865_00006945	2	2	hypothetical protein	45	74	59.5	14.5
PLF_80865_00006955	2	2	hypothetical protein	50	50	50	0
PLF_80865_00006959	2	2	hypothetical protein	163	174	168.5	5.5
PLF_80865_00006960	2	2	hypothetical protein	58	58	58	0
PLF_80865_00006971	2	2	hypothetical protein	220	220	220	0
PLF_80865_00007167	2	2	hypothetical protein	37	37	37	0
PLF_80865_00007168	2	2	hypothetical protein	77	77	77	0
PLF_80865_00007169	2	2	hypothetical protein	479	479	479	0
PLF_80865_00007170	2	2	Nicotinamide phosphoribosyltransferase (EC 2.4.2.12)	562	562	562	0
PLF_80865_00007171	2	2	hypothetical protein	620	620	620	0
PLF_80865_00007210	2	2	hypothetical protein	499	499	499	0
PLF_80865_00007273	2	2	hypothetical protein	78	78	78	0
PLF_80865_00007285	2	2	hypothetical protein	69	69	69	0
PLF_80865_00007289	2	2	hypothetical protein	68	68	68	0
PLF_80865_00007290	2	2	hypothetical protein	68	68	68	0
PLF_80865_00007305	2	2	hypothetical protein	58	58	58	0
PLF_80865_00007317	2	2	hypothetical protein	52	52	52	0
PLF_80865_00007319	2	2	hypothetical protein	51	51	51	0
PLF_80865_00007320	2	2	hypothetical protein	49	49	49	0
PLF_80865_00007336	2	2	hypothetical protein	44	44	44	0
PLF_80865_00007337	2	2	hypothetical protein	44	44	44	0
PLF_80865_00007350	2	2	hypothetical protein	42	42	42	0
PLF_80865_00007357	2	2	hypothetical protein	40	40	40	0
PLF_80865_00007358	2	2	hypothetical protein	40	40	40	0
PLF_80865_00007359	2	2	hypothetical protein	40	40	40	0
PLF_80865_00007360	2	2	hypothetical protein	40	40	40	0
PLF_80865_00007368	2	2	hypothetical protein	39	39	39	0
PLF_80865_00007373	2	2	hypothetical protein	38	38	38	0
PLF_80865_00007379	2	2	hypothetical protein	37	37	37	0
PLF_80865_00007839	2	2	hypothetical protein	396	396	396	0
PLF_80865_00007965	2	2	hypothetical protein	88	116	102	14
PLF_80865_00014181	2	2	hypothetical protein	78	131	104.5	26.5
PLF_80865_00016346	2	2	Siderophore biosynthesis non-ribosomal peptide synthetase modules	191	281	236	45
PLF_80865_00016416	2	2	hypothetical protein	37	37	37	0
